# Supplementary material for: Emerging Novel GII.P16 Noroviruses Associated with Multiple Capsid Genotypes
Source: Viruses. 2019 Jun 8;11(6):535. doi: 10.3390/v11060535 (PMC6631344; doi:10.3390/v11060535)
Supplement: Supplementary file 1 [file viruses-11-00535-s001.zip]

Archive with 2 entries (2 files):
- Supplemental Table 1_Submission.docx
- Supplemental Table 2_Submission_updated.docx
